# Supplementary material for: Novel Functionalized Boron Nitride Nanosheets Achieved by Radiation-Induced Oxygen Radicals and Their Enhancement for Polymer Nanocomposites
Source: Molecules. 2023 Apr 13;28(8):3444. doi: 10.3390/molecules28083444 (PMC10141363; doi:10.3390/molecules28083444)
Supplement: Supplementary file 1 [file molecules-28-03444-s001.zip]

Archive with 1 entries (1 files):
- molecules-2288786-supplementary.pdf
